# Supplementary material for: HIF-α activation by the prolyl hydroxylase inhibitor roxadustat suppresses chemoresistant glioblastoma growth by inducing ferroptosis
Source: Cell Death Dis. 2022 Oct 8;13(10):861. doi: 10.1038/s41419-022-05304-8 (PMC9547873; doi:10.1038/s41419-022-05304-8)
Supplement: Supplementary file 2 — Table S1 [file 41419_2022_5304_MOESM2_ESM.xlsx]

## Sheet: Sheet1
	Table S1 The sequences of primers for qPCR
		Gene	Forword (5' to 3')	Reverse (5' to 3')
	human	hCHAC1	GAACCCTGGTTACCTGGGC	CGCAGCAAGTATTCAAGGTTGT
		hPTGS2	ATATGTTCTCCTGCCTACTGGAA	GCCCTTCACGTTATTGCAGATG
		hACSL4	ACTGGCCGACCTAAGGGAG	GCCAAAGGCAAGTAGCCAATA
		hHILPDA	AAGCATGTGTTGAACCTCTACC	TGTGTTGGCTAGTTGGCTTCT
		hPLIN2	ATGGCATCCGTTGCAGTTGAT	GGACATGAGGTCATACGTGGAG
		hHIF1A	ATCCATGTGACCATGAGGAAATG	TCGGCTAGTTAGGGTACACTTC
		hHIF2A	GGACTTACACAGGTGGAGCTA	TCTCACGAATCTCCTCATGGT
		hACTB	AGAAAATCTGGCACCACACC	AGAGGCGTACAGGGATAGCA
	mouse	mHilpda	TTTCCTTCTGAGGATCTAGC	GACTCCATCACTCTAACAAAG
		mPlin2	GACAGGATGGAGGAAAGACTGC	GGTAGTCGTCACCACATCCTTC
		mChac1	CTGTGGATTTTCGGGTACGG	CCCCTATGGAAGGTGTCTCC
		mPtgs2	ATATGTTCTCCTGCCTACTGGAA	GCCCTTCACGTTATTGCAGATG
		mAcsl4	CTCACCATTATATTGCTGCCTGT	TCTCTTTGCCATAGCGTTTTTCT
		mHif1a	ACCTTCATCGGAAACTCCAAAG	ACTGTTAGGCTCAGGTGAACT
		mHif2a	CTGAGGAAGGAGAAATCCCGT	TGTGTCCGAAGGAAGCTGATG
		mActb	AGAAAATCTGGCACCACACC	AGAGGCGTACAGGGATAGCA
